# Supplementary material for: Placental malaria induces a unique methylation profile associated with fetal growth restriction
Source: Epigenetics. 2025 Mar 6;20(1):2475276. doi: 10.1080/15592294.2025.2475276 (PMC11901535; doi:10.1080/15592294.2025.2475276)
Supplement: Supplemental Data 1_DMC list.xlsx [file KEPI_A_2475276_SM1248.xlsx]

## Sheet: Dictionary
Spreadsheet name	Content
FGR vs. C-FGR	Differentially methylated CpG sites between non-malarial fetal growth restricted placenta and their respective controls
PM-FGR vs. C-PM-FGR	Differentially methylated CpG sites between placental malaria complicated fetal growth restricted placenta and their respective controls
FGR vs. PM-FGR	Differentially methylated CpG sites between non-malarial fetal growth restricted placenta and placental malaria complicated fetal growth restricted placenta
C-FGR vs. C-PM-FGR	Differentially methylated CpG sites between controls for non-malarial fetal growth restricted placenta and controls for placental malaria complicated fetal growth restricted placenta
Column name	Variable
CpG	Name of CpG site
p_value	p value for the current comparison
delta_bvalue	difference of average b values between comparison groups
UCSC_RefGene_Name	Target gene name(s), from the UCSC database. *Note: multiple listings of the same gene name indicate splice variants.
UCSC_RefGene_Group	Gene region feature category describing the CpG position, from UCSC. Features listed in the same order as the target gene transcripts. TSS200 = 0–200 bases upstream of the transcriptional start site (TSS). TSS1500 = 200–1500 bases upstream of the TSS. 5'UTR = Within the 5' untranslated region, between the TSS and the ATG start site. Body = Between the ATG and stop codon; irrespective of the prese…
Relation_to_UCSC_CpG_Island	The location of the CpG relative to the CpG island. Shore = 0–2 kb from island. Shelf = 2–4 kb from island. N = upstream (5’) of CpG island. S = downstream (3’) of CpG island.
Chromosome	Chromosome containing the CpG
Map_Info	Chromosomal coordinates of the CpG

## Sheet: FGR vs. C-FGR
CpG	p_value	delta_bvalue	UCSC_RefGene_Name	UCSC_RefGene_Group	Relation_to_UCSC_CpG_Island	Chromosome	Map_Info
cg00445548	4.43e-05	-0.528788	NFATC1;NFATC1;NFATC1;NFATC1;NFATC1	Body;5'UTR;Body;Body;Body	Island	18	77207209
cg12077223	1.83e-08	-0.265355	SLCO2B1;SLCO2B1;SLCO2B1	Body;Body;Body		11	74879354
cg09147386	5.86e-05	-0.220131			Island	13	53174199
cg03431000	8.81e-05	-0.201663	RGS6;RGS6;RGS6;RGS6;RGS6;RGS6;RGS6;RGS6;RGS6;RGS6	5'UTR;5'UTR;5'UTR;5'UTR;5'UTR;5'UTR;5'UTR;5'UTR;5'UTR;5'UTR		14	72431272
cg11777611	6.45e-07	-0.186638	RGS9;RGS9;RGS9	Body;Body;Body		17	63163163
cg15299511	9.76e-05	-0.169703	SEC61A1	TSS1500	N_Shore	3	127769801
cg17718979	6.77e-05	-0.163201				8	34782959
cg25176297	5.3e-05	-0.162264	HEATR5B	Body		2	37232322
cg18383538	8.4e-05	-0.161661			S_Shelf	6	28557823
cg03475293	4.09e-05	-0.157979			N_Shore	6	7051303
cg09834163	7.52e-05	-0.157932				1	238096065
cg16024729	1.24e-05	-0.154724			Island	17	40224395
cg25066354	3.72e-05	-0.153078				11	26109910
cg18729704	2.4e-05	-0.150759	PDCD11	Body	S_Shelf	10	105159484
cg19556901	3.33e-05	-0.147536	SNORD115-1	TSS1500		15	25414769
cg14851263	2.71e-05	-0.14723	MYO5A;MYO5A	TSS1500;TSS1500	S_Shore	15	52822582
cg08761206	7.61e-05	-0.145808	TRIO	Body		5	14354943
cg05825371	8.38e-05	-0.145535	DLGAP1;DLGAP1;DLGAP1;DLGAP1;DLGAP1;DLGAP1;DLGAP1;DLGAP1;DLGAP1	Body;Body;Body;Body;Body;Body;Body;Body;Body		18	3653961
cg11503833	4.49e-05	-0.14208			N_Shore	11	492997
cg01802596	5.83e-06	-0.135882			N_Shore	9	134267928
cg05679363	2.61e-05	-0.133626	LOC101929555	Body		6	40880451
cg16389901	1.15e-19	-0.130582	BMP4;BMP4	TSS1500;TSS1500	S_Shore	14	54423807
cg18777311	6.59e-05	-0.127669	PPP4R2	Body		3	73093685
cg06574436	4.03e-05	-0.126135				4	70592196
cg05722456	7.32e-05	-0.123846	LRRC8D;LRRC8D	5'UTR;5'UTR		1	90364728
cg26240970	3.58e-05	-0.123576				7	16879330
cg27586249	8.75e-05	-0.123517	CLDN10;CLDN10	1stExon;1stExon	Island	13	96086182
cg26871347	4.42e-05	-0.122312	MSI2;MSI2	Body;Body		17	55371727
cg24735966	4.96e-05	-0.121302	LOC101928241	Body		1	96827333
cg01520867	5.87e-05	-0.119877	MIR203	TSS200	Island	14	104583632
cg24545961	5.25e-05	-0.119706	CLDN10;CLDN10;CLDN10	Body;Body;Body	S_Shore	13	96205960
cg03900431	2.48e-05	-0.119138	RABGAP1L	Body		1	174382740
cg09414673	8.82e-05	-0.118389	CYP2W1	TSS200	N_Shore	7	1022797
cg03157871	3.92e-05	-0.11793	DNAJB8;DNAJB8-AS1	TSS200;Body		3	128186222
cg27223663	2.98e-05	-0.116349	FLYWCH1;FLYWCH1	Body;Body		16	2983543
cg19984781	1.32e-05	-0.115789	FLOT1	TSS1500	Island	6	30710898
cg18537203	4.48e-05	-0.114939	IFT81;IFT81	Body;Body		12	110621227
cg15115648	6.15e-05	-0.114243				1	17516023
cg25334660	4.3e-05	-0.112215			S_Shore	8	42270520
cg18307996	9.12e-05	-0.109661	RNF185;RNF185;RNF185;RNF185;RNF185;RNF185	5'UTR;5'UTR;Body;Body;Body;Body		22	31581270
cg01381305	5.39e-05	-0.109608				5	157021696
cg08409547	1.75e-05	-0.108304				5	154353870
cg24643649	2.79e-05	-0.106654	PTCH1;PTCH1;PTCH1;PTCH1;PTCH1;PTCH1;PTCH1	Body;Body;Body;Body;Body;Body;Body		9	98242940
cg08352134	8.8e-05	-0.103755				11	527343
cg24041203	6.25e-05	-0.103484	MOK;MOK	TSS1500;TSS1500	S_Shore	14	102772138
cg14508306	8.08e-05	-0.103321	ETF1;ETF1;ETF1;ETF1;ETF1	3'UTR;3'UTR;3'UTR;3'UTR;3'UTR		5	137842504
cg02546828	2.8e-05	-0.101151				8	130838883
cg04601228	9.45e-05	-0.101123	AUTS2;AUTS2	Body;Body	N_Shore	7	70096029
cg17958768	5.63e-05	0.100716	CTDSPL2	Body		15	44812262
cg26258108	6.38e-07	0.10256	NCL;NCL	1stExon;5'UTR	Island	2	232329189
cg09643587	9.55e-08	0.109384	CD47;CD47;CD47	1stExon;1stExon;1stExon	Island	3	107809710
cg22648182	1.26e-05	0.114059			Island	5	1663755
cg08530041	6.17e-05	0.116371	SLIT3	3'UTR		5	168093430
cg03546163	2.13e-06	0.12738	FKBP5;FKBP5;FKBP5;FKBP5	5'UTR;5'UTR;5'UTR;5'UTR	N_Shore	6	35654363
cg00651523	6.52e-05	0.131078	ZSCAN23	TSS200		6	28411279
cg06818710	9.96e-05	0.143667	ZSCAN23;ZSCAN23	1stExon;5'UTR		6	28411271
cg18459040	4.77e-05	0.153648				14	75478802
cg25536853	3.08e-06	0.17031	CSMD1	Body		8	2964855
cg10636549	8.28e-05	0.172737				20	7486709
cg08463839	4.12e-05	0.173143				7	152803029
cg00252512	4.15e-05	0.183385				4	79537467
cg05565176	1.88e-05	0.199743				12	42472557
cg27326361	9.57e-05	0.202768				14	82206713
cg18808259	5.3e-05	0.256733	LINC01307	Body		1	101815055
cg24686610	5.99e-05	0.461822	ZIC4;ZIC1	TSS1500;TSS1500	N_Shore	3	147125782

## Sheet:  PM-FGR vs. C-PM-FGR
CpG	p_value	delta_bvalue	UCSC_RefGene_Name	UCSC_RefGene_Group	Relation_to_UCSC_CpG_Island	Chromosome	Map_Info
cg24306475	3.35e-07	-0.493259	LINC00377	Body		13	81616629
cg04644263	4.08e-05	-0.300766				8	90579676
cg07572317	2.4e-05	-0.279244	KNDC1	Body	S_Shore	10	135029782
cg20410409	2.55e-06	-0.278848	OR6K6	TSS1500		1	158724057
cg16127043	2.79e-05	-0.270913	RASA3	Body	S_Shore	13	114861905
cg24931993	3.55e-05	-0.270635				11	116483513
cg16823466	2.02e-05	-0.253992			S_Shore	10	134945639
cg20741580	5.81e-05	-0.24889				8	80264747
cg03014236	4.55e-05	-0.235578				16	25030752
cg17536666	1.63e-07	-0.221362				20	51117725
cg25044990	5.21e-05	-0.219069				10	132031062
cg06746492	2.97e-06	-0.215508	SCN7A	TSS1500		2	167344555
cg09733869	5.65e-05	-0.215107	TCF4;TCF4;TCF4;TCF4;TCF4;TCF4;TCF4;TCF4;TCF4;TCF4;TCF4	Body;Body;Body;Body;Body;Body;Body;Body;Body;Body;5'UTR		18	53020587
cg22288315	8.94e-05	-0.212048	SLC9A9	Body		3	143501281
cg20120208	2.4e-05	-0.204019	TLX1	3'UTR	S_Shore	10	102896869
cg03946892	2.35e-06	-0.20017				13	111380545
cg08559843	8.98e-06	-0.198984				10	72408553
cg07478122	2.23e-05	-0.198065	PAR5	Body		15	25230421
cg16321705	1.94e-05	-0.197536				20	42949055
cg15952911	9.57e-05	-0.196518	MYO16;MYO16	Body;Body		13	109480546
cg00044497	8.9e-05	-0.192399	CCDC102B	5'UTR		18	66444464
cg13543189	3.33e-06	-0.186986				1	70077627
cg03828888	3.74e-05	-0.183909	TMTC1;TMTC1	Body;Body		12	29757546
cg03767977	9.24e-05	-0.181374				17	6135950
cg23441053	4.54e-05	-0.180739	PREX2	Body		8	69136816
cg07280134	3.37e-07	-0.178281	LOC643339	Body		12	93681196
cg14617167	6.47e-06	-0.178002	PODXL2	Body		3	127383458
cg25830869	2.48e-05	-0.173554	PNP	3'UTR		14	20946069
cg04754079	5.69e-05	-0.173254			N_Shore	15	31774078
cg08347963	1.23e-05	-0.171294	CELF4;CELF4;CELF4;CELF4	Body;Body;Body;Body		18	34882394
cg02010675	1.03e-05	-0.170353				1	38955970
cg17073076	6.47e-05	-0.170138			N_Shelf	11	8036796
cg09396850	3.91e-06	-0.169704	ATP11A;ATP11A	Body;Body		13	113400630
cg10654659	3.2e-05	-0.167677	DOK6	Body		18	67430073
cg09242192	6.74e-05	-0.167146	OR6B2	TSS1500		2	240970263
cg12490910	3.49e-05	-0.164305				7	6712945
cg14356843	8.69e-05	-0.164012	ARHGAP22;ARHGAP22	1stExon;Body	N_Shelf	10	49860322
cg10812526	4.22e-05	-0.162156	ANO4	5'UTR		12	101192122
cg16992853	6.73e-05	-0.159538			S_Shelf	5	3539206
cg21768418	2.97e-06	-0.157857				2	242980385
cg20549157	9.99e-06	-0.157233				7	50909531
cg01661235	2.77e-05	-0.153156	PRKCB;PRKCB	Body;Body		16	23988974
cg07296849	3.02e-05	-0.15179	ABLIM2;ABLIM2;ABLIM2;ABLIM2;ABLIM2;ABLIM2;ABLIM2	Body;Body;Body;Body;Body;Body;Body		4	8126305
cg08247806	2.89e-06	-0.147322			S_Shelf	21	44596364
cg21039547	8.53e-05	-0.146199				8	99412263
cg08460285	7.63e-06	-0.146049				7	51734532
cg14962025	2.73e-05	-0.145392				11	80492393
cg27370997	3.63e-05	-0.144007			Island	2	61921752
cg23927157	9.48e-05	-0.143651				1	93475198
cg26258423	2.9e-05	-0.142131			Island	18	75380233
cg24353088	7.37e-05	-0.141858				3	147015907
cg07374823	6.56e-05	-0.140315			N_Shore	10	134860125
cg02744089	1.97e-05	-0.140161				6	160351986
cg23868286	3.05e-05	-0.140084				5	76032481
cg25808615	4.17e-05	-0.139798	ZHX1-C8orf76;ZHX1;ZHX1;ZHX1;ZHX1	5'UTR;Body;Body;5'UTR;5'UTR		8	124280497
cg15303300	2.2e-06	-0.13904				1	163844956
cg02767827	2.57e-05	-0.136573	RADIL	Body	N_Shore	7	4873428
cg02424995	4.3e-05	-0.136359	NCRNA00171	Body		6	30015848
cg09426420	8.5e-05	-0.132277			N_Shore	7	157319491
cg15542062	5.28e-05	-0.131271	IL1RL2	TSS1500	N_Shore	2	102802422
cg25357756	5.36e-05	-0.127592	TSPEAR;TSPEAR	Body;5'UTR		21	45989828
cg12763164	9.67e-05	-0.127326	LOC284930	Body		22	48179911
cg02063796	1.05e-05	-0.126039	LINC00333	Body		13	84975119
cg08445599	7.41e-07	-0.125794	RPGRIP1	Body		14	21792030
cg16389901	3.1e-19	-0.121031	BMP4;BMP4	TSS1500;TSS1500	S_Shore	14	54423807
cg07687798	2.05e-05	-0.1206			Island	4	8347477
cg08793511	2.28e-05	-0.119884			N_Shelf	2	227698065
cg14322215	6.81e-05	-0.119149	TRIM27	1stExon	Island	6	28891358
cg07730007	2.87e-06	-0.118882	MTERFD3;MTERFD3	5'UTR;5'UTR	N_Shelf	12	107377277
cg03937517	1.06e-06	-0.112649			S_Shelf	3	133383077
cg12617473	6.37e-05	-0.11119				3	26418374
cg00139304	7.42e-05	-0.111062	GREB1	Body		2	11765120
cg18387659	9.16e-05	-0.110504	ADARB2	Body		10	1276341
cg24728180	7.77e-05	-0.110175	LRP5	Body		11	68133235
cg03313654	6.87e-05	-0.109959	PRR25	Body	Island	16	863510
cg12271800	3.28e-05	-0.107887	ZBTB45	Body	Island	19	59028764
cg09832180	3.87e-05	-0.105072				5	57020488
cg14089984	3.31e-05	-0.103158	FAM132A	TSS1500	Island	1	1182418
cg11505319	1.3e-05	-0.102756				12	55114353
cg16373574	5.27e-05	-0.101478	RNF121;RNF121;RNF121;RNF121	Body;Body;Body;Body		11	71694595
cg20304210	1.56e-06	-0.101415			Island	11	119455551
cg26929278	9.91e-05	-0.100183	SSC5D	Body	N_Shore	19	56014657
cg08648047	4.53e-05	0.100781	C1orf127	Body		1	11028561
cg16887339	4.36e-05	0.101445	XXYLT1;XXYLT1	Body;Body		3	194930593
cg18152830	4.88e-05	0.101561	TNFRSF13B	Body		17	16875129
cg22204103	3.95e-05	0.101634	LIMCH1;LIMCH1;LIMCH1	Body;Body;Body		4	41540115
cg00113883	4.3e-05	0.104062	ATL1;ATL1;ATL1	TSS200;TSS200;5'UTR	N_Shore	14	51026555
cg19891586	3.94e-05	0.106578	RASGRP1;RASGRP1;RASGRP1	Body;Body;Body		15	38794598
cg04342866	1.81e-05	0.107975	RNF24;RNF24;RNF24	5'UTR;5'UTR;5'UTR	N_Shelf	20	3993546
cg13836748	2.48e-05	0.111296				2	113868313
cg13550702	1.24e-05	0.113949				6	123277681
cg26754358	5.32e-05	0.114369				14	95534494
cg12957172	4.67e-05	0.115578				5	133196881
cg22124590	2.62e-05	0.11689	HEY2	3'UTR	S_Shore	6	126081226
cg08755703	4.3e-05	0.116915				16	54394989
cg10103850	2.74e-06	0.117058	SLC8A1;SLC8A1;SLC8A1;SLC8A1	TSS1500;5'UTR;TSS1500;TSS1500		2	40658891
cg16845271	8.3e-05	0.123489				7	149887131
cg00008500	7.75e-06	0.123803				14	98383719
cg00297423	1.56e-05	0.126345	LINC01095	Body		4	147034848
cg01987941	3.88e-05	0.128634	BCL11B;BCL11B	TSS200;TSS200	N_Shore	14	99738006
cg13153264	3.7e-05	0.128667	LCE4A	TSS1500		1	152680502
cg18533525	3.6e-05	0.129367				1	217581184
cg04915160	7.4e-05	0.129556				3	32087236
cg05239504	1.46e-05	0.132123				7	35755671
cg09519312	9.86e-05	0.132564	CPE	Body		4	166322694
cg08051713	8.89e-05	0.13263	OTX2OS1	Body		14	57311640
cg00919068	1.27e-05	0.133928	LINC00613;LINC00613	TSS200;Body		4	136809253
cg25209672	4.68e-05	0.137626	SPATA4	Body		4	177107381
cg14426836	6.54e-05	0.142642	CLEC2L	3'UTR		7	139229165
cg05515099	8.97e-05	0.142932				3	69482656
cg00930755	1.92e-05	0.143049	TENM2	Body		5	167302945
cg04017736	3.69e-05	0.147175				11	115827165
cg11638966	9.8e-05	0.14948				4	184357461
cg05402432	2.33e-05	0.153344				14	89507624
cg25124433	1.04e-05	0.1581	KRT20	1stExon		17	39041110
cg10697010	5.24e-06	0.159591			S_Shore	4	93104012
cg17086139	1.52e-05	0.159936				12	103028243
cg19797516	6.78e-05	0.16039	APBB1IP	3'UTR	S_Shore	10	26856454
cg18451588	9.32e-06	0.162742	PRR15	Body	Island	7	29606289
cg14881923	7.76e-05	0.164199	DOCK2;FAM196B	Body;5'UTR		5	169341945
cg05248950	3.49e-05	0.171461			N_Shore	19	6462288
cg03092615	3.42e-05	0.174687			Island	8	1327492
cg23198906	8.31e-05	0.176417	SEMA5A	Body		5	9337872
cg10331073	2.37e-05	0.178627	APBB1IP	Body	Island	10	26856128
cg11575979	4.59e-06	0.195881	RBPMS;RBPMS;RBPMS;RBPMS	Body;Body;Body;Body		8	30264925
cg04368881	6.79e-05	0.198355	C15orf57;C15orf57;C15orf57;C15orf57	TSS1500;TSS1500;TSS1500;TSS1500	N_Shelf	15	40858559
cg07038001	1.74e-06	0.211671			S_Shore	18	77660220
cg08279665	1.8e-05	0.256088	ATP1A4;ATP1A4	TSS1500;Body		1	160146152
cg24668854	6.87e-05	0.290529	ZFPM2	Body		8	106702923
cg10502590	1.52e-05	0.412302				6	88986780
cg19308497	1.54e-05	0.439786	ATP1A4;ATP1A4	Body;1stExon		1	160147442
cg14497143	7.28e-05	0.478712	ATP1A4;ATP1A4	TSS200;Body		1	160147181
cg03689146	2.53e-10	0.691952			Island	7	52341810

## Sheet: FGR vs. PM-FGR
CpG	p_value	delta_bvalue	UCSC_RefGene_Name	UCSC_RefGene_Group	Relation_to_UCSC_CpG_Island	Chromosome	Map_Info
cg14497143	2.38e-05	-0.427546	ATP1A4;ATP1A4	TSS200;Body		1	160147181
cg08177731	6.21e-05	-0.353423				10	3447019
cg22906955	6.77e-06	-0.331616	GRB2;GRB2	Body;Body		17	73363863
cg05131771	4.31e-05	-0.297627				10	3446995
cg27360992	7.91e-06	-0.287836				22	43793555
cg02203183	2.25e-05	-0.284139	FAM47E	Body		4	77155931
cg24726965	8.16e-05	-0.278424	C2orf86;C2orf86	Body;Body		2	63606136
cg24197536	5.98e-05	-0.272258				3	87724165
cg00545773	7.53e-05	-0.271898	NR2F2-AS1	Body		15	96776154
cg23387288	2.84e-06	-0.270285	MICAL2;MICAL2;MICAL2;MICAL2;MICAL2;MICAL2	Body;Body;Body;Body;Body;Body		11	12273386
cg03089717	1.13e-07	-0.268479			S_Shelf	6	28557411
cg05141485	5.28e-06	-0.267538	FAM193B;FAM193B	Body;Body		5	176972593
cg09441852	5.04e-05	-0.261849				14	107131940
cg05308829	7.44e-06	-0.258695	GNA12	Body		7	2855625
cg10684686	1.38e-06	-0.258127			S_Shore	6	28557047
cg00834899	4.6e-05	-0.253495	GP5	TSS1500	S_Shelf	3	194121120
cg07004907	5.06e-05	-0.244318			N_Shore	11	733086
cg14046302	3.01e-05	-0.241782				2	67939758
cg12683342	6.43e-06	-0.237272			S_Shelf	6	28557518
cg23490638	5.58e-07	-0.235563			S_Shelf	6	28557467
cg05352955	6.11e-06	-0.234067	ULK3;ULK3;ULK3;ULK3;ULK3;ULK3	TSS1500;TSS1500;TSS1500;TSS1500;TSS1500;TSS1500	S_Shore	15	75136116
cg13698937	3.23e-05	-0.230629	C4orf46	3'UTR	N_Shelf	4	159589048
cg18772127	2.48e-05	-0.227627	CMTM7;CMTM7	Body;Body	S_Shore	3	32443496
cg10454246	2.58e-05	-0.226315			Island	4	41883890
cg17115250	2.78e-07	-0.223244			S_Shelf	6	28557291
cg26795848	1.57e-05	-0.221491				8	6756730
cg24396167	1.78e-07	-0.220415				2	122088615
cg26485890	8.66e-05	-0.220081	BNC2	Body	N_Shore	9	16869624
cg17809895	5.39e-06	-0.216905	TSHZ2;TSHZ2	1stExon;5'UTR	N_Shore	20	51589197
cg02729269	9.55e-07	-0.216847	MPG;MPG;MPG	5'UTR;TSS1500;TSS1500	Island	16	127772
cg03291755	8.31e-05	-0.215626	BNC2	Body	N_Shore	9	16868891
cg17446901	2.42e-06	-0.214863				19	3565398
cg18383538	1.67e-07	-0.213588			S_Shelf	6	28557823
cg26864905	2.19e-05	-0.212838	IL20RA	TSS200	S_Shore	6	137366369
cg06334697	2.33e-05	-0.212647			N_Shelf	22	43803441
cg07540326	4.81e-05	-0.208951				7	7392557
cg01624504	7.85e-05	-0.208847			Island	13	25643386
cg23424003	1.43e-05	-0.203365	EMID2	TSS200	Island	7	101006035
cg10657612	1.23e-05	-0.202998				22	37342992
cg22509179	8.87e-07	-0.202474	RUNX3;RUNX3	Body;Body	Island	1	25234806
cg13867052	1.05e-05	-0.201876				2	208332688
cg00669623	2.29e-05	-0.201632	CDK11B;CDK11B;CDK11A;CDK11B;CDK11A;CDK11B;CDK11B;CDK11B	TSS200;TSS200;TSS200;TSS200;TSS200;TSS200;TSS200;TSS200	Island	1	1655867
cg08076025	1.93e-05	-0.201228	TSKS	Body		19	50265372
cg13922451	1.46e-06	-0.197855			S_Shelf	6	28557542
cg00571067	4.71e-06	-0.197316				17	53871788
cg13178374	9.44e-07	-0.196475				7	38371591
cg20657849	1.31e-06	-0.194731			S_Shelf	6	28557400
cg06173857	2.05e-05	-0.193804	GNA12	Body		7	2855704
cg27130406	9.3e-06	-0.192427	SPIRE2	Body	Island	16	89901659
cg11553153	1.88e-05	-0.191527	CHRM5	5'UTR		15	34348521
cg05612696	3.64e-05	-0.191307	ARHGAP24	5'UTR		4	86398998
cg03447415	4.6e-05	-0.189739	FAM47E	Body		4	77154256
cg12739419	1.39e-06	-0.188136	CAV2;CAV2	Body;Body	S_Shore	7	116140593
cg18358965	1.65e-07	-0.187796				18	56468042
cg14170627	1.35e-06	-0.185762	CA5A	Body	S_Shelf	16	87929406
cg20239081	1.66e-05	-0.185055	CAMKK2;CAMKK2;CAMKK2;CAMKK2;CAMKK2;CAMKK2;CAMKK2	Body;Body;Body;Body;Body;Body;Body		12	121687822
cg06467945	1.01e-05	-0.184935	LINC01194	Body		5	12691677
cg01383475	2.2e-05	-0.182992	ECE1	Body		1	21634438
cg05869617	6.45e-05	-0.182312				6	28616368
cg16455234	4.01e-05	-0.182252	NIN;NIN;NIN;NIN;NIN;NIN;NIN;NIN	ExonBnd;ExonBnd;ExonBnd;ExonBnd;Body;Body;Body;Body		14	51245511
cg00029973	2.65e-06	-0.180251	TRPV1;TRPV1	TSS1500;5'UTR		17	3501741
cg24146685	1.07e-06	-0.179108	MOGAT3	TSS1500	Island	7	100845372
cg25169733	2.62e-08	-0.177622				11	26986089
cg10896456	2.55e-06	-0.175222	ASB16;C17orf65	Body;5'UTR	N_Shore	17	42255109
cg08482917	3.18e-05	-0.173113	PPP1R3B;PPP1R3B	5'UTR;5'UTR	N_Shore	8	9006276
cg24698655	1.07e-06	-0.172563			S_Shelf	6	28557774
cg24595208	2.52e-07	-0.171519				5	34496537
cg14060519	6.23e-05	-0.171405	MYOF;MYOF	Body;Body		10	95222867
cg19532402	1.04e-05	-0.171078				13	25801935
cg01351492	4.05e-05	-0.169944				17	33333440
cg16016366	9.86e-06	-0.168669				12	52928467
cg22675207	5.75e-05	-0.167128	TRIM62	Body		1	33631052
cg18814616	5.07e-05	-0.165774	CAPN3;CAPN3;CAPN3	Body;Body;Body		15	42656991
cg00830419	2.67e-05	-0.165627				2	20371971
cg23492415	2.98e-07	-0.165526	LINC01194	Body		5	12691457
cg15288010	3.4e-05	-0.163959			N_Shore	15	29076546
cg25329325	2.19e-05	-0.163756	E2F6;E2F6;E2F6;E2F6;E2F6;E2F6;E2F6	TSS1500;TSS1500;TSS1500;TSS1500;TSS1500;TSS1500;TSS1500	S_Shore	2	11607106
cg20907669	4.44e-08	-0.163561				21	34755813
cg01244015	1.28e-06	-0.163298	FAM124B;FAM124B	TSS200;TSS200		2	225266843
cg08822689	3.97e-05	-0.1632	WWOX	Body		16	79021949
cg06777813	9.03e-05	-0.162065	LASS3	TSS200	Island	15	101085111
cg19014435	3.16e-05	-0.160929				12	130589252
cg02782634	3.53e-05	-0.160311	TMEM49	Body		17	57916643
cg06032551	6.59e-06	-0.160253				13	45333228
cg23718633	2.16e-05	-0.160251	RBM43	Body	N_Shelf	2	152114699
cg07704235	4.56e-06	-0.158835			N_Shore	18	46501202
cg03561071	5.31e-05	-0.158668				11	91844355
cg11072113	5.98e-07	-0.158236	VWCE	TSS1500	S_Shore	11	61063124
cg03343571	5.46e-05	-0.158071	RNF39;RNF39	Body;Body	Island	6	30039175
cg13338798	3.58e-06	-0.157119			S_Shelf	6	28557846
cg19570545	6.34e-05	-0.156519	PKP1;PKP1	TSS200;TSS200	Island	1	201252472
cg11774624	1.62e-05	-0.156068	AGPAT6	3'UTR		8	41480639
cg00968423	3.41e-05	-0.155952	RGS12;RGS12;RGS12	TSS200;Body;Body	N_Shelf	4	3371715
cg23052037	2.15e-05	-0.155947				15	26229322
cg08872722	4.09e-07	-0.155324	PKP1;PKP1	TSS1500;TSS1500	N_Shore	1	201252360
cg09637747	4.13e-07	-0.154973	GPR172B;GPR172B	Body;Body		17	4937278
cg08341655	5.4e-05	-0.154742	AGO2;AGO2	Body;Body		8	141567140
cg00960700	9.73e-05	-0.153205	TBCD	TSS1500	Island	17	80709150
cg03048544	5.78e-05	-0.152981	C16orf46;C16orf46	5'UTR;5'UTR		16	81105677
cg06175243	2.73e-05	-0.152785	CMTM7;CMTM7	Body;Body	Island	3	32443207
cg23174409	9.36e-08	-0.152052				7	43032762
cg01833675	6.6e-07	-0.151124	FAM124B;FAM124B	TSS200;TSS200		2	225266876
cg13691961	6.07e-05	-0.151054	DUSP6;DUSP6	Body;Body	N_Shore	12	89743281
cg03040863	6.61e-07	-0.150983				2	238333958
cg08155312	1.75e-05	-0.149823			Island	18	77659949
cg07602200	1.1e-06	-0.149787	P2RX7	1stExon		12	121570875
cg06577400	1.21e-06	-0.149543				5	55934966
cg16428612	3.61e-05	-0.148639	SPG7;SPG7	TSS1500;TSS1500	N_Shore	16	89573535
cg14842600	2.26e-05	-0.148548	SPG7;SPG7	TSS1500;TSS1500	N_Shore	16	89573822
cg10269088	1.1e-05	-0.148207				7	139116350
cg01315201	5.1e-05	-0.148126				13	45333293
cg22857260	9.51e-07	-0.148035				4	84110890
cg23289024	1.09e-05	-0.147031	HSP90AA1;HSP90AA1	TSS1500;Body	S_Shore	14	102554846
cg07521808	6.42e-07	-0.146991	SLC52A1;SLC52A1	3'UTR;3'UTR		17	4936146
cg15842982	1.25e-05	-0.146844	DNM2;DNM2;DNM2;DNM2;DNM2	Body;Body;Body;Body;Body		19	10865928
cg16658140	9.96e-05	-0.146647	LOC102723373	Body		16	53412353
cg13656173	1.79e-06	-0.146435				9	139002093
cg13185413	2.7e-05	-0.146406	RNF39;RNF39	Body;Body	Island	6	30039202
cg02916323	3.11e-06	-0.146032			S_Shelf	6	28756672
cg16109381	3.45e-05	-0.145561	CHRM5	5'UTR		15	34339800
cg09737197	3.68e-06	-0.145523	CPT1A;CPT1A	5'UTR;5'UTR	N_Shore	11	68607675
cg13136032	3.13e-05	-0.144503	LINC01192	Body		3	162896939
cg18469227	9.06e-05	-0.14445	SDK1	Body		7	3907679
cg02855983	2.75e-06	-0.14443	PKP1;PKP1	TSS1500;TSS1500	N_Shore	1	201252324
cg11118422	6.49e-06	-0.144421			S_Shelf	6	28557883
cg17695791	5.01e-05	-0.144376				11	91913958
cg02156299	5.26e-05	-0.144169				11	124312617
cg23304747	3.65e-09	-0.144028				12	123605490
cg17344250	4.75e-05	-0.142835				21	44707109
cg08897493	3.21e-05	-0.14251	ALMS1	Body		2	73788156
cg10114725	8.06e-06	-0.141423	FAM124B;FAM124B	TSS200;TSS200		2	225266733
cg25539555	2.21e-05	-0.141137				1	8285172
cg24950182	8.78e-05	-0.140163	VWA5B2	TSS200	Island	3	183948244
cg19455895	4.75e-05	-0.140114				4	90094260
cg04478930	1.26e-06	-0.139862				3	71927912
cg06080874	1.13e-05	-0.139711			Island	18	46501625
cg07148879	6.31e-05	-0.139286	CMTM7;CMTM7	Body;Body	Island	3	32443279
cg22244986	4.17e-05	-0.13903				1	201405370
cg07704716	9.56e-09	-0.138174	SERPINB9P1	TSS200	S_Shore	6	2876762
cg04925767	6.34e-06	-0.137936				9	3760176
cg22277485	2.78e-05	-0.137507				6	111854566
cg11900739	1.02e-05	-0.137234	EPS8L2	5'UTR	N_Shelf	11	709202
cg10231192	3.14e-05	-0.137158	TAOK3	5'UTR		12	118712168
cg20811236	5.73e-06	-0.136649			N_Shore	18	46501400
cg05886241	6.15e-06	-0.136011			S_Shelf	6	28557575
cg18278352	2.34e-05	-0.135497	GALNTL6	5'UTR	S_Shore	4	172735642
cg14751182	8.46e-05	-0.135244	L3MBTL2	Body		22	41613712
cg19557333	7.72e-05	-0.134989				8	17763088
cg11638966	1.76e-05	-0.134529				4	184357461
cg20392093	5.82e-05	-0.134398				12	122028839
cg22895981	1.07e-06	-0.134243				8	91480109
cg16548306	3.96e-05	-0.134069				3	87510439
cg00572243	3.31e-05	-0.13389				8	28458806
cg17249227	3.38e-06	-0.133689	PCDH12	1stExon		5	141337195
cg06488678	1.11e-05	-0.133328	TMPRSS9	Body		19	2390040
cg13538006	1.68e-05	-0.133146	NINJ1	TSS1500	S_Shore	9	95897313
cg21584979	3.17e-05	-0.133132	SH3BP4	5'UTR		2	235878176
cg13673239	3.09e-05	-0.13313	SDK1;SDK1	Body;Body		7	4266663
cg17945962	7.05e-05	-0.132455				2	67939740
cg04897892	3.91e-05	-0.13205	CMIP;CMIP	Body;Body		16	81564314
cg16135215	6.83e-05	-0.131724	LY86-AS1	Body		6	6406693
cg05976544	6.8e-06	-0.131523	ATP8B1	5'UTR		18	55438614
cg05633523	6.33e-07	-0.131478				15	102156835
cg19732154	5.22e-05	-0.130719	GPSM3;NOTCH4	TSS1500;Body	S_Shore	6	32164558
cg04922576	2.88e-05	-0.130465	EFHD2	Body		1	15745308
cg06655291	8.24e-05	-0.130296				10	30980898
cg08019384	3.4e-05	-0.130262	SDK1	Body		7	3920439
cg08894532	8.24e-05	-0.130123			S_Shelf	19	8582606
cg00698413	4.4e-05	-0.130119	FAM124B;FAM124B;FAM124B;FAM124B	5'UTR;1stExon;1stExon;5'UTR		2	225266656
cg18947360	9.39e-05	-0.129924				1	11112976
cg06958930	2.77e-05	-0.129715				10	92073516
cg14311880	1.7e-05	-0.129523	MGAT4EP	Body		1	202795185
cg16672421	3.3e-06	-0.128984	C1orf96	TSS1500	S_Shore	1	229480001
cg24271258	1.7e-05	-0.128795				16	1340985
cg19363499	1.42e-05	-0.128506	PRDM14;PRDM14	1stExon;5'UTR	Island	8	70983530
cg10217159	5.56e-06	-0.128351				8	17768108
cg01252219	3.09e-07	-0.128334	GLTP	Body		12	110302105
cg10563063	3.03e-06	-0.127854	VAC14	Body		16	70734236
cg13573388	5.81e-05	-0.127848	SLX4IP	Body		20	10450608
cg17694351	8.88e-05	-0.127605			Island	7	27252737
cg15238363	2.74e-05	-0.12737				21	44630101
cg09221709	5.12e-05	-0.127208	ERICH1;ERICH1	Body;Body	N_Shore	8	622011
cg11448063	5.99e-05	-0.127039	SNX10;SNX10;SNX10	Body;Body;Body		7	26393633
cg13015039	2.68e-05	-0.126878				2	43161210
cg08200026	8.37e-05	-0.126863			Island	1	248855454
cg15233992	2.29e-05	-0.126409				2	178031033
cg10165610	5.86e-06	-0.126274	STK10	Body		5	171578091
cg00574958	1.41e-06	-0.126257	CPT1A;CPT1A	5'UTR;5'UTR	N_Shore	11	68607622
cg12939025	9.44e-06	-0.126161				7	7196446
cg15725440	4e-05	-0.125718	PRDM13	TSS1500	N_Shore	6	100053161
cg07856975	4.54e-05	-0.125639	ETV7	TSS1500	S_Shore	6	36356162
cg24913975	9.93e-05	-0.125624				3	175937838
cg16928393	5.34e-07	-0.125591	DPPA2	5'UTR		3	109033890
cg00871371	1.34e-05	-0.125233	SEPT9;SEPT9;SEPT9;SEPT9;SEPT9	5'UTR;Body;Body;Body;TSS1500	S_Shore	17	75371476
cg08563544	3.45e-05	-0.125062	ERBB4;ERBB4	Body;Body		2	212795331
cg24453118	3.06e-05	-0.125044	LRCH1;LRCH1;LRCH1	Body;Body;Body		13	47229927
cg27132159	1.12e-05	-0.124802				6	15017835
cg03511806	2.15e-05	-0.124722	MAST4;MAST4;MAST4	Body;Body;Body		5	66124801
cg25282972	1.39e-05	-0.124263				12	104565846
cg05840412	4.16e-05	-0.12421				13	49145436
cg22868102	1.27e-06	-0.124167				5	141549305
cg00397190	1.41e-05	-0.123879	LHPP;LHPP	Body;Body		10	126154829
cg02002619	2.87e-05	-0.123775			N_Shore	2	232824751
cg06618474	4.86e-08	-0.123764	CRIP1	TSS1500	N_Shore	14	105952171
cg17822007	5.67e-05	-0.123612			S_Shore	3	155463780
cg27178401	2.24e-05	-0.123443	EMP2	5'UTR		16	10652711
cg07273698	8.66e-07	-0.12341				2	46636809
cg16312655	1.02e-05	-0.12325	SLC38A1;SLC38A1;SLC38A1;SLC38A1	TSS1500;TSS1500;TSS1500;TSS1500	S_Shore	12	46663902
cg11654549	6.22e-08	-0.122601				21	34755800
cg12183875	3.76e-05	-0.122474	LRRC31	1stExon		3	169587454
cg20645600	8.63e-05	-0.122102				19	52051165
cg14621698	1.1e-05	-0.1219	SORT1;SORT1;SORT1	1stExon;Body;5'UTR		1	109935710
cg27295011	7.11e-05	-0.121807				12	125632910
cg24759108	6.82e-05	-0.121757	LHPP;LHPP	Body;Body		10	126223401
cg16034168	7.69e-05	-0.121605	ACOT7;ACOT7;ACOT7;ACOT7	Body;Body;Body;Body	N_Shelf	1	6336711
cg27188994	5.92e-05	-0.121586	PARD3;PARD3;PARD3;PARD3;PARD3;PARD3;PARD3;PARD3;PARD3;PARD3;PARD3	Body;Body;Body;Body;Body;Body;Body;Body;Body;Body;Body		10	34869729
cg24566088	3.4e-05	-0.12123				12	90404064
cg15287806	1.12e-05	-0.121095	ZMYND11;ZMYND11;ZMYND11	Body;Body;Body		10	237794
cg20515015	2.19e-06	-0.121083				7	157111246
cg24557305	1.6e-05	-0.121034	CMAHP;CMAHP	Body;Body	N_Shelf	6	25137356
cg17642057	7.13e-06	-0.12096	KANSL1	5'UTR	S_Shelf	17	44274734
cg17516061	3.43e-05	-0.120955			S_Shore	19	6769347
cg05284776	3.85e-05	-0.120752	CCDC109B	Body		4	110516541
cg11503833	1.94e-05	-0.120609			N_Shore	11	492997
cg06500017	8.69e-05	-0.12041	TMEM51;TMEM51;TMEM51;TMEM51;C1orf195;C1orf195	5'UTR;5'UTR;5'UTR;5'UTR;TSS1500;TSS1500		1	15499323
cg04522596	3.08e-05	-0.120212				12	98878060
cg03760799	3.81e-05	-0.11984	SLC2A14	TSS200		12	8043838
cg18890556	3.27e-06	-0.119826	FAM124B;FAM124B;FAM124B;FAM124B	5'UTR;1stExon;1stExon;5'UTR		2	225266580
cg20340501	3.51e-05	-0.119423	DIS3L2	Body		2	233141525
cg04345726	3.55e-05	-0.119388	PPP1R14D;PPP1R14D	TSS1500;TSS1500		15	41121239
cg18516050	8.16e-05	-0.119169				12	95800364
cg06251476	8.77e-05	-0.119158				15	99083859
cg07263808	1.2e-05	-0.119	FRMD6	5'UTR		14	52072296
cg18438894	6.1e-05	-0.118887	C1orf21	5'UTR		1	184377525
cg23569098	6.43e-06	-0.118495	MXRA8;MXRA8	TSS200;5'UTR		1	1297187
cg01018864	6.33e-05	-0.118444	TCL1B;TCL1B	3'UTR;3'UTR		14	96158915
cg24545961	2.81e-06	-0.118352	CLDN10;CLDN10;CLDN10	Body;Body;Body	S_Shore	13	96205960
cg14927461	4.68e-05	-0.118176				11	2215862
cg08178005	4.38e-05	-0.118131				14	69194587
cg04915160	2.69e-05	-0.117939				3	32087236
cg01853238	8.63e-05	-0.117679	MAP4K4;MAP4K4;MAP4K4;MAP4K4;MAP4K4	Body;Body;Body;Body;Body		2	102367730
cg06379383	3.5e-05	-0.117422	MED12L;P2RY14;P2RY14	Body;5'UTR;5'UTR		3	150933460
cg06333027	1.94e-05	-0.117346				6	15901093
cg17644644	4.51e-05	-0.117296			S_Shelf	11	2295729
cg10346119	1.18e-05	-0.116838				3	36675901
cg04560229	2.92e-05	-0.116691	NFATC2;NFATC2;NFATC2;NFATC2;NFATC2;NFATC2;NFATC2;NFATC2	Body;Body;Body;Body;Body;Body;Body;Body		20	50098437
cg17058475	9.8e-05	-0.116535	CPT1A;CPT1A	5'UTR;5'UTR	N_Shore	11	68607737
cg12611449	1.77e-05	-0.11647	PKP1;PKP1	TSS1500;TSS1500	N_Shore	1	201252200
cg03010111	2.91e-05	-0.116424	ZNF462	5'UTR		9	109651821
cg11000107	9.79e-05	-0.11634				8	101679430
cg24650262	1.82e-05	-0.116311				7	98904301
cg25182763	9.14e-05	-0.116212			N_Shelf	6	133132643
cg05249443	1.82e-06	-0.115997	NCOA3;NCOA3;NCOA3;NCOA3	5'UTR;5'UTR;5'UTR;5'UTR		20	46172182
cg16676775	2.79e-05	-0.115938	KCNK1	Body		1	233771806
cg10593028	1.61e-05	-0.115489	EXPH5;EXPH5;EXPH5	1stExon;5'UTR;Body		11	108422791
cg04096369	9.84e-05	-0.115476	SH3RF1	Body		4	170104980
cg22362864	3.15e-05	-0.11543				1	242147845
cg20559405	6.79e-05	-0.115203	PTPRG	Body		3	61580543
cg00310391	3.23e-05	-0.115182	C7orf31	Body	N_Shore	7	25218741
cg22378252	9.66e-07	-0.115137	GCNT2	TSS200		6	10521452
cg14966648	3.13e-07	-0.114977	MTSS1;MTSS1;MTSS1	Body;Body;Body		8	125702239
cg01315465	2.09e-05	-0.114788	DUSP3;C17orf105	TSS1500;TSS200	S_Shore	17	41857616
cg15424250	6.79e-07	-0.1146	SCRN1;SCRN1;SCRN1;SCRN1	1stExon;TSS1500;TSS200;TSS1500	Island	7	30029808
cg03078767	1.36e-05	-0.114499	C11orf53	Body		11	111154742
cg14285638	3.79e-05	-0.114485				6	28616904
cg18249781	8.59e-05	-0.114272	KRAS;KRAS	Body;Body		12	25396500
cg05142617	5.75e-05	-0.114212	MAL;MAL;MAL;MAL	TSS1500;TSS1500;TSS1500;TSS1500	N_Shore	2	95690821
cg23425762	6.13e-06	-0.113767			S_Shore	18	45664130
cg04076328	1.25e-05	-0.113689	MX2	5'UTR		21	42746651
cg09560549	1.84e-05	-0.11367	SPG7;SPG7	TSS1500;TSS1500	N_Shore	16	89573369
cg09028204	6.05e-05	-0.113669	KCNS1	TSS200	S_Shore	20	43729808
cg24033558	9.42e-05	-0.113526	SHF	Body	Island	15	45479755
cg15331096	3.37e-05	-0.113509	RAB11FIP4	3'UTR		17	29861932
cg14893857	7.68e-05	-0.113504	HSP90AA1;HSP90AA1	TSS1500;Body	S_Shore	14	102554969
cg14614563	2.51e-07	-0.113436	ARHGAP12	TSS1500	S_Shore	10	32218901
cg09138892	5.53e-05	-0.113368	FLJ90757	Body	N_Shore	17	79005662
cg17102582	1.5e-05	-0.113324	SHF;SHF;SHF;SHF	1stExon;1stExon;1stExon;Body	Island	15	45479792
cg26476925	3.33e-05	-0.113234				19	45245446
cg04341343	4.39e-06	-0.113221			N_Shore	2	8784813
cg07177394	1.55e-05	-0.113158	NCRNA00111	Body		21	43100703
cg11293610	5.4e-08	-0.113094				21	34755681
cg13944407	6.7e-05	-0.113064				8	37401721
cg03952672	2.56e-05	-0.112999				21	45126620
cg04405211	8.3e-05	-0.112926	C6orf195	5'UTR	N_Shelf	6	2631721
cg10047774	4.95e-05	-0.112511	CCDC69	Body		5	150591563
cg05446908	4.04e-05	-0.11248				1	25057044
cg23598542	4.3e-05	-0.112007				12	104565825
cg14695064	9.01e-05	-0.111984	WDFY3	Body		4	85773423
cg00883000	6.43e-05	-0.111958				11	61143343
cg21461856	8.57e-05	-0.11191	MGAT3	TSS1500	Island	22	39852666
cg14315430	2.46e-06	-0.11163	MBD6;DDIT3	TSS1500;TSS1500	N_Shore	12	57915618
cg20837066	6.27e-05	-0.111319				10	72742406
cg22663660	6.63e-06	-0.111155	LIPC	Body		15	58732754
cg21484586	7.04e-05	-0.11091	HPN;HPN	5'UTR;5'UTR	Island	19	35531859
cg21321148	1.87e-06	-0.110882	EPB41L4A	Body		5	111669022
cg00276510	6.45e-05	-0.110634				6	164172619
cg00615525	2.09e-05	-0.110508	TMEM2;TMEM2	Body;Body		9	74358636
cg02406098	2.78e-05	-0.110368	TRIM71	Body		3	32911355
cg09628601	7.83e-05	-0.110277	NPAS1	TSS1500	Island	19	47523630
cg15714682	1.03e-05	-0.110115	LOC730755	TSS1500		17	39217766
cg27583951	5.59e-06	-0.110051	ULK3;ULK3;ULK3;ULK3;ULK3;ULK3	TSS1500;TSS1500;TSS1500;TSS1500;TSS1500;TSS1500	S_Shore	15	75136324
cg06201219	4.99e-05	-0.11003	ITIH5;ITIH5	3'UTR;3'UTR		10	7603724
cg16765393	2.93e-05	-0.109949	GNA12	Body		7	2842746
cg05229457	7.41e-05	-0.109904	SLC2A14;SLC2A14;SLC2A14;SLC2A14;SLC2A14;SLC2A14	Body;Body;Body;Body;Body;5'UTR		12	7985739
cg10233454	2.62e-05	-0.109887	LRP1	Body		12	57529389
cg02895447	2.14e-05	-0.109867	SYT7	Body	S_Shore	11	61335600
cg02184609	5.1e-05	-0.1097	GNA12;GNA12;GNA12	Body;Body;Body		7	2853369
cg15843331	2.37e-06	-0.109511	VWCE	TSS1500	S_Shore	11	61063144
cg21291385	7.3e-05	-0.109077	MRPS6;SLC5A3	Body;5'UTR	S_Shelf	21	35448215
cg07349793	1.43e-05	-0.108813				12	38950121
cg11752250	3.43e-06	-0.108673	ARG2	Body	S_Shelf	14	68089471
cg26330465	2.26e-06	-0.108614	GRAMD1B;GRAMD1B;GRAMD1B	TSS200;Body;Body		11	123430810
cg00913283	7.34e-05	-0.108516			Island	7	4832340
cg21034034	9.66e-05	-0.108267				2	106227214
cg22713649	6.27e-07	-0.108136				2	178034599
cg11351174	5.16e-06	-0.107893	CCBL1;CCBL1;CCBL1;CCBL1;CCBL1	5'UTR;5'UTR;5'UTR;5'UTR;Body		9	131623400
cg25313930	6.07e-06	-0.10785	FAM124B;FAM124B	TSS200;TSS200		2	225266783
cg14228592	5.69e-05	-0.107669	SLC39A4;SLC39A4	Body;Body	Island	8	145639181
cg04163638	6.6e-05	-0.107399	FAM49A	5'UTR		2	16832247
cg08123243	8.99e-06	-0.107336	AP2A1;AP2A1	Body;Body	S_Shore	19	50271614
cg01496369	8.1e-05	-0.107233	AKIRIN2	Body	N_Shore	6	88410071
cg13150171	8.84e-05	-0.107207	CITED4;CITED4	3'UTR;1stExon	N_Shore	1	41326892
cg04270401	5.13e-05	-0.107184			N_Shore	10	102806871
cg05602642	3.65e-05	-0.10717	CERK	3'UTR	N_Shore	22	47081634
cg15534461	9.53e-05	-0.107009	PEBP1	Body	S_Shore	12	118575033
cg01478330	7.25e-05	-0.10672	ZNF212	TSS1500	N_Shore	7	148936061
cg07108916	7.81e-05	-0.106632	CRTAM	Body		11	122721062
cg15756781	3.11e-06	-0.106428				8	15357693
cg11735089	4.9e-05	-0.106378	AP2A2;AP2A2	Body;Body		11	938173
cg20829834	9.08e-05	-0.106261	ATXN7;ATXN7	Body;Body		3	63946048
cg27641801	9.42e-06	-0.106186	STX18	Body		4	4429265
cg09551613	4.98e-05	-0.106171	LIX1;LIX1	1stExon;5'UTR		5	96478514
cg19520710	1.17e-07	-0.105594	MBD6;DDIT3	TSS1500;TSS1500	N_Shore	12	57915613
cg08977091	2.09e-05	-0.105553	PKHD1;PKHD1	Body;Body		6	51844941
cg01853276	4.54e-05	-0.105531	UBXN2A	TSS1500	N_Shore	2	24162441
cg06398181	6.4e-05	-0.105463	ZNF236;ZNF236	1stExon;5'UTR	S_Shore	18	74536226
cg25610697	6.13e-07	-0.105188	KANK1;KANK1;KANK1;KANK1;KANK1;KANK1	ExonBnd;ExonBnd;ExonBnd;Body;Body;Body		9	676996
cg18214661	8.57e-05	-0.104909	PDGFRL	Body		8	17471997
cg24459147	2.17e-05	-0.104744			Island	21	38068581
cg16415878	4.92e-06	-0.10474	CA9	Body	N_Shore	9	35675387
cg23395449	8.36e-05	-0.104609			Island	5	166405485
cg11940177	5.55e-05	-0.104454	PGAM1	Body	S_Shelf	10	99188478
cg18285639	9.04e-05	-0.104416				2	214113460
cg08551725	1.68e-06	-0.104406	SCRN1;SCRN1;SCRN1;SCRN1	TSS1500;TSS200;Body;TSS1500	Island	7	30029776
cg11446693	4.05e-05	-0.104385	MZF1;MZF1;LOC100131691	Body;Body;Body	S_Shore	19	59074994
cg09559138	5.39e-05	-0.104316	SUSD3;SUSD3;SUSD3;SUSD3;SUSD3	Body;Body;Body;Body;Body		9	95838464
cg24927687	8.74e-05	-0.104204	ACOT7;ACOT7;ACOT7;ACOT7	Body;Body;Body;Body	N_Shelf	1	6336519
cg26393036	1.12e-05	-0.104104				6	28792778
cg11602361	6.53e-05	-0.103992	FYN	5'UTR		6	112119701
cg16206090	9.73e-05	-0.103882	C18orf45	Body		18	20916335
cg14607469	4.64e-05	-0.103854				1	180593310
cg12686962	9.96e-05	-0.103648				2	14660522
cg16123206	5.42e-05	-0.10349				10	5624861
cg08090313	5.35e-05	-0.10349	NDEL1;NDEL1	TSS1500;TSS1500	N_Shore	17	8337999
cg21334677	6.16e-05	-0.103254	GLTPD2	TSS1500	N_Shore	17	4691477
cg06866163	2.8e-06	-0.103076			S_Shelf	6	28557486
cg04463265	5.62e-06	-0.10307				15	20479446
cg24516901	4.86e-05	-0.10286	FAM124B;FAM124B	TSS200;TSS200		2	225266801
cg01381305	3.3e-05	-0.102717				5	157021696
cg16416650	2.83e-05	-0.102661	TMTC2	Body		12	83398561
cg12837880	7.54e-06	-0.10256	UBE2H;UBE2H;UBE2H	Body;Body;5'UTR		7	129543896
cg24848491	6.07e-05	-0.102279	CYTIP	TSS1500		2	158300960
cg10122294	2.94e-05	-0.102175	TSNAX-DISC1;DISC1;DISC1;DISC1;TSNAX-DISC1;DISC1;DISC1;DISC1;DISC1;TSNAX-DISC1;DISC1;DISC1;TSNAX-DISC1;DISC1;TSNAX-DISC1;DISC1;DISC1;DISC1;DISC1;DISC1;TSNAX-DISC1;TSNAX-DISC1;DISC1;DISC1;DISC1;DISC1;DISC1;TSNAX-DISC1;DISC1;DISC1;DISC1	Body;Body;Body;Body;Body;Body;Body;Body;Body;Body;Body;Body;Body;Body;Body;Body;Body;Body;Body;Body;Body;Body;Body;Body;Body;Body;Body;Body;Body;Body;Body	S_Shore	1	231765076
cg18399898	2.68e-05	-0.102098	IFIT3;IFIT3;IFIT3;IFIT3	TSS1500;TSS1500;5'UTR;Body		10	91091681
cg03168497	2.37e-05	-0.101987	MYCBPAP	Body	Island	17	48586147
cg19026231	3.57e-07	-0.101966	GALK1	TSS1500	S_Shore	17	73761710
cg15880846	3.24e-07	-0.101756			S_Shelf	6	28557424
cg04130221	1.15e-05	-0.101498				5	67730595
cg06693581	2.51e-05	-0.101384	SSH2;SSH2;SSH2;SSH2	Body;Body;Body;Body		17	28019886
cg07480616	6.02e-05	-0.10138	CLEC2B	5'UTR		12	10021036
cg01518607	6.16e-05	-0.101182				6	27235891
cg00854387	8.51e-06	-0.100988				18	56457286
cg16856920	1.4e-05	-0.100988				5	54289358
cg03652715	3.55e-05	-0.100625			N_Shelf	11	1965140
cg02244288	9.52e-06	-0.100507	SPG7;SPG7	TSS1500;TSS1500	Island	16	89573955
cg16066354	5.93e-05	-0.10049	APOBEC3D;APOBEC3D	1stExon;5'UTR		22	39417451
cg00327330	3.28e-05	-0.10043				4	25561290
cg14910490	7.76e-05	-0.10012	UTRN	Body		6	144675360
cg21848020	7.54e-05	-0.100111	HM13-AS1	TSS1500	S_Shore	20	30161904
cg01152303	3.59e-06	0.10022	PHACTR3	TSS1500	N_Shore	20	58151149
cg10274637	8.9e-05	0.10243	KRTAP10-7;TSPEAR;TSPEAR	3'UTR;Body;5'UTR		21	46021787
cg05740381	2.53e-05	0.103603	NCAPD2	Body		12	6630724
cg10370540	6.76e-06	0.103667				10	1195844
cg25877317	5.75e-05	0.1041				5	68340968
cg25341712	6.22e-05	0.104579	MECR;MECR	Body;5'UTR	N_Shelf	1	29555123
cg05054531	9.07e-05	0.105618			N_Shore	12	132929737
cg27618252	8.52e-05	0.106763	PTPRK;PTPRK	Body;Body		6	128554002
cg21878598	4.66e-05	0.108595			Island	20	25583652
cg04908911	2.86e-05	0.109162				11	61152479
cg04148093	1.16e-06	0.109635	LURAP1L;LURAP1L-AS1	TSS1500;Body	N_Shore	9	12774126
cg21129401	5.12e-06	0.110133				3	152978761
cg20851748	5.18e-05	0.111185	FAM38B	Body	N_Shore	18	10725248
cg17555624	4.02e-05	0.111423	STK32C	Body		10	134053894
cg19326499	6.16e-05	0.111734	LCN8	TSS1500	N_Shore	9	139653500
cg21446892	1.92e-05	0.112439	ARPC1B	TSS1500	N_Shore	7	98971586
cg14547644	1.05e-06	0.11245	ZSCAN23	TSS200		6	28411285
cg22550869	7.59e-05	0.112837	ATP11A;ATP11A	Body;Body	N_Shore	13	113464041
cg27077985	2.32e-05	0.113942			N_Shore	19	6658310
cg08532397	1.79e-05	0.114612	KRTAP10-7;TSPEAR;TSPEAR	TSS1500;Body;5'UTR		21	46019901
cg18459040	6.15e-05	0.114655				14	75478802
cg10946576	5.13e-05	0.115401	KCNQ2;KCNQ2;KCNQ2;KCNQ2;KCNQ2	Body;Body;Body;Body;Body	Island	20	62079799
cg22808839	4.83e-05	0.115587	ITPK1;ITPK1;ITPK1	Body;Body;Body		14	93415226
cg06930513	6.65e-05	0.116027	ZMYM2;ZMYM2	Body;Body		13	20623578
cg27501782	1.74e-05	0.116675				17	60232450
cg13525197	6.14e-06	0.120118	ZSCAN23;ZSCAN23	1stExon;5'UTR		6	28411240
cg14209138	9.09e-05	0.120999				4	28227663
cg07465602	4.52e-05	0.122255	CDH22	Body	S_Shore	20	44830440
cg27578963	3.16e-05	0.124521	FAM38A	Body	N_Shore	16	88803282
cg07365439	9.93e-05	0.124784	LINC00442	TSS1500		13	19581746
cg11289234	4.34e-05	0.125626	EP400NL	Body	S_Shore	12	132603990
cg06131588	3.42e-06	0.125682	SYBU;SYBU;SYBU;SYBU	TSS1500;TSS1500;5'UTR;5'UTR		8	110693461
cg21608670	7.07e-05	0.125949	NR1H4;NR1H4;NR1H4;NR1H4	5'UTR;5'UTR;5'UTR;5'UTR		12	100869466
cg11860753	4.67e-06	0.127041	ST6GAL1;ST6GAL1	5'UTR;5'UTR		3	186706835
cg06972641	7.44e-05	0.127423				10	1200199
cg03711675	8.97e-05	0.129168			N_Shore	2	68869106
cg10132110	8.87e-05	0.129744				3	64391669
cg06145614	1.74e-05	0.130147	LOC285692	Body		5	9851754
cg00651523	3.37e-06	0.13056	ZSCAN23	TSS200		6	28411279
cg16050571	7.84e-06	0.131306				2	226985984
cg19216378	4.58e-05	0.131563	LOC101927410	TSS1500		18	10660640
cg18546705	1.91e-06	0.133395				15	53041996
cg10501077	1.51e-05	0.134709	ARPC1B	TSS1500	N_Shore	7	98970847
cg21248287	7.66e-05	0.135018			N_Shelf	20	47011259
cg15467877	2.86e-06	0.135529	STK40;STK40;STK40	Body;Body;Body		1	36814475
cg17328690	8.39e-05	0.135808	RPS6KA2	Body		6	167262731
cg25255357	6.49e-05	0.137071	OTOGL	Body		12	80707318
cg16658535	4.72e-05	0.13765	CR1L	Body	S_Shelf	1	207822002
cg05678252	8.84e-05	0.138372	PPAPDC1A;MIR5694	Body;Body		10	122346288
cg06818710	1.08e-05	0.139653	ZSCAN23;ZSCAN23	1stExon;5'UTR		6	28411271
cg23276673	8.08e-06	0.140992	LCT	Body		2	136577322
cg14376312	1.05e-05	0.141103			N_Shore	8	143508084
cg19424724	5.31e-05	0.143602				12	9367281
cg04272654	9.39e-05	0.146022			N_Shelf	1	180120914
cg06676497	5.24e-05	0.146958	STK32C	Body	N_Shore	10	134071758
cg27493466	2.52e-06	0.149154	CEP162;CEP162	Body;Body		6	84846786
cg10273072	2.64e-05	0.149268	C21orf34	TSS1500		21	17441953
cg14661218	9.36e-06	0.149991				2	183765004
cg22498057	9.54e-05	0.150813	ANKRD32;C5orf36;C5orf36	TSS200;TSS200;TSS200	Island	5	93954358
cg13543189	1.98e-05	0.150959				1	70077627
cg06737308	2.64e-05	0.153292	ENPP6	Body	S_Shelf	4	185021514
cg18498727	4.18e-05	0.153806				2	36570995
cg26861354	3.64e-05	0.154494				10	29051899
cg19839282	3.05e-05	0.154789				22	32039149
cg05639188	1.43e-05	0.155225	LOC101926943;GTF2I;GTF2I;GTF2I;GTF2I;GTF2I	Body;Body;Body;Body;Body;Body		7	74142208
cg09183220	3.05e-05	0.156273				3	101954626
cg22533564	7.69e-05	0.15643	AMICA1;AMICA1	TSS1500;TSS1500		11	118096478
cg17713488	8.12e-05	0.157272	COL5A3	Body	S_Shore	19	10077935
cg04936610	1.97e-05	0.159431	FAM38A	Body	Island	16	88815915
cg17422574	6.49e-05	0.16027	RTN4;RTN4;RTN4;RTN4	Body;Body;Body;Body		2	55245098
cg07017615	1.56e-06	0.160361				6	112221071
cg18697923	6.61e-05	0.160723	SMARCC1	Body		3	47726690
cg25412704	3.31e-07	0.160827	LINC00200	Body	N_Shore	10	1208593
cg04898765	3.66e-05	0.16126			S_Shore	4	139484268
cg14304291	7.36e-05	0.161361	DCLK3	3'UTR		3	36756085
cg01867696	4.45e-05	0.163939	GORASP2;GORASP2	Body;Body		2	171813682
cg02624590	1.08e-05	0.165595	RPS6KA2	Body	N_Shelf	6	167272504
cg04105105	6.49e-06	0.16698	FAM171A1	Body		10	15290894
cg08418633	9.41e-05	0.167555				3	64234108
cg17984900	1.14e-05	0.167864	TMEM132D	Body		12	130145224
cg04639421	7.01e-05	0.169343	HLA-DRA	3'UTR		6	32411897
cg22345971	4.77e-05	0.169681	LINC00354;LINC00354	Body;Body		13	112554267
cg00655913	3.74e-05	0.17019			Island	1	228633920
cg17701567	1.97e-05	0.170954	PKD1L2;PKD1L2;PKD1L2	Body;Body;Body		16	81141133
cg25499650	4.89e-05	0.173753	OVCH2	TSS200		11	7728057
cg26749414	7.75e-05	0.17445	HIF3A;HIF3A;HIF3A	5'UTR;Body;Body	Island	19	46807272
cg09125924	1.06e-05	0.17647	PRKAG2;PRKAG2	Body;Body		7	151452190
cg12205435	1.44e-05	0.176735	SLC23A1;SLC23A1	Body;Body	Island	5	138714322
cg11792779	3.15e-05	0.177901				6	156594727
cg25874119	2.27e-05	0.179763			Island	1	228633904
cg17797971	1.88e-05	0.17996	RPS6KA2	Body		6	167266200
cg19129184	3.21e-05	0.182305	WDR27;WDR27	Body;Body		6	170045179
cg21189146	6.49e-05	0.184229	TNXB	5'UTR		6	32069841
cg04912501	1.71e-05	0.185914	RPS6KA2	Body	N_Shelf	6	167271883
cg04682580	1.95e-07	0.189438	ZCCHC11;ZCCHC11;ZCCHC11	5'UTR;5'UTR;5'UTR	N_Shore	1	53016396
cg12034775	5.71e-06	0.192521	ARPC1B	TSS1500	N_Shore	7	98970857
cg16570884	4.5e-05	0.192854	ZKSCAN7;ZKSCAN7;ZKSCAN7;ZKSCAN7;ZKSCAN7	TSS1500;TSS1500;TSS1500;TSS1500;TSS1500	N_Shore	3	44595942
cg17187621	8.86e-05	0.19819				22	25892318
cg15831130	9.9e-05	0.198328				5	92636138
cg15213751	4.6e-05	0.198442	MTRNR2L5	TSS200		10	57358655
cg04908106	1.6e-05	0.200238	LMF1	Body	Island	16	1010488
cg14960525	2.53e-05	0.201302	PPP2R3A;PPP2R3A;PPP2R3A	Body;Body;Body		3	135797433
cg14321127	4.99e-06	0.201832				21	34222373
cg20362299	2.57e-07	0.202747	RPS6KA2	Body		6	167168762
cg02874768	4.34e-05	0.203313				13	56150943
cg00366543	4.91e-05	0.20389	LINC00969	Body		3	195434851
cg18601422	9.04e-07	0.204285	NCRNA00200	Body	N_Shore	10	1208077
cg18436774	6.61e-06	0.207449				3	31135736
cg20433858	4.38e-05	0.209313	OR2L13	5'UTR	S_Shore	1	248101009
cg07319276	1.59e-06	0.212683	TRAF3;TRAF3;TRAF3;TRAF3	Body;Body;Body;Body		14	103348741
cg23046154	9.62e-05	0.213164	NUPL1;NUPL1	Body;Body	S_Shelf	13	25879162
cg27402634	1.42e-05	0.215131			S_Shore	3	156536860
cg14405194	9.62e-05	0.216872	OVCH2	1stExon		11	7727864
cg03426225	1.32e-05	0.218171	FAM38B	Body		18	10697032
cg01192140	2.46e-05	0.222944	PRR16	Body		5	119952679
cg15112130	5.22e-05	0.224796				21	37227518
cg01936481	2.9e-06	0.225975				22	25882506
cg23011666	3.33e-05	0.227827				2	191706760
cg25880365	1.7e-05	0.229815	KCNAB2;KCNAB2	Body;Body		1	6137955
cg03655237	3.19e-05	0.232698				22	25871954
cg08586979	8.83e-05	0.236167	POLI	Body		18	51811581
cg23132553	1.67e-07	0.236195	TCF25	Body		16	89969578
cg08191251	6.59e-05	0.241373				22	25894730
cg06137588	2.64e-05	0.243349				22	25889417
cg10241261	1.64e-05	0.251258				1	236135477
cg23534210	3.68e-07	0.256204	TBCD	Body	S_Shelf	17	80743410
cg08065055	2.92e-07	0.258865				2	3137073
cg17121950	2.46e-05	0.260498				22	25882104
cg01218899	3.11e-06	0.267753				1	236135492
cg16992599	6.8e-05	0.282657			N_Shore	15	28752121
cg15532640	2.46e-06	0.289086				12	129554566
cg24306475	6.62e-05	0.296455	LINC00377	Body		13	81616629
cg10994090	3.36e-05	0.307648	LOC100130691	Body		2	178193036
cg09136878	7.54e-06	0.318199				1	236135584
cg10737415	7.97e-07	0.341286	AVEN	Body		15	34190524
cg16657212	1.1e-06	0.357977	PKD1L2;PKD1L2;PKD1L2	Body;Body;Body		16	81140327
cg24686610	5.28e-05	0.37093	ZIC4;ZIC1	TSS1500;TSS1500	N_Shore	3	147125782
cg08326749	8.15e-07	0.388903	PKD1L2;PKD1L2;PKD1L2	Body;Body;Body		16	81140479
cg04542978	5.59e-05	0.395658				22	25891045
cg19573457	7.72e-05	0.397534				22	25893657
cg12254452	4.5e-07	0.43385	PKD1L2;PKD1L2;PKD1L2	Body;Body;Body		16	81140488
cg22312910	9.68e-06	0.476308	CDC42EP2;CDC42EP2	1stExon;5'UTR	Island	11	65082369
cg15570860	4.59e-05	0.617522	TMEM9B;TMEM9B;TMEM9B;TMEM9B-AS1	TSS1500;TSS1500;TSS1500;Body	S_Shore	11	8986840

## Sheet: C-FGR vs. C-PM-FGR
CpG	p_value	delta_bvalue	UCSC_RefGene_Name	UCSC_RefGene_Group	Relation_to_UCSC_CpG_Island	Chromosome	Map_Info
cg00033748	7.9e-05	0.10591	ITGA8;ITGA8	Body;Body		10	15627056
cg00107290	1.71e-05	0.189262	CLVS2	3'UTR		6	123390982
cg00188321	2.06e-05	0.184817	KIFC1	TSS1500	N_Shore	6	33358615
cg00314194	1.71e-05	0.150721	PWP1	Body	S_Shore	12	108080945
cg00495681	1.3e-05	0.11667			Island	13	53174319
cg00634029	8.18e-05	0.121446	LZTFL1;LZTFL1	5'UTR;Body		3	45900436
cg00850443	5.29e-05	-0.133081	TFRC;TFRC	Body;Body		3	195793870
cg00930755	3.41e-05	0.158894	TENM2	Body		5	167302945
cg00945580	6.74e-05	0.134595	NTM	Body		11	131416222
cg00964320	1.12e-05	0.101384	DAAM1	TSS1500	N_Shore	14	59654138
cg01070538	8.97e-05	-0.161724	SLC44A1;SLC44A1	Body;Body		9	108061644
cg01323376	3.13e-05	0.113872	TANC1;TANC1	Body;Body		2	159926573
cg01520867	6.5e-05	0.124755	MIR203	TSS200	Island	14	104583632
cg01649615	5.91e-06	-0.367768	IQCK;IQCK;IQCK;IQCK;IQCK	Body;Body;Body;Body;Body		16	19801171
cg01962750	3.23e-05	0.182228				2	8298983
cg02063796	7.86e-06	-0.143198	LINC00333	Body		13	84975119
cg02411654	7.41e-05	0.249547	LCE1B;LCE1B	5'UTR;1stExon		1	152784772
cg02548289	9.92e-05	-0.109012	SH3BP5;SH3BP5	Body;5'UTR		3	15313782
cg02730492	2.75e-05	-0.144923	COL4A1	Body		13	110874299
cg02731237	8.98e-05	0.162381	TRABD2B	Body		1	48387877
cg03142551	4.62e-06	0.193611	ESRRG;ESRRG;ESRRG;ESRRG;ESRRG;ESRRG;ESRRG;ESRRG;ESRRG;ESRRG;ESRRG;ESRRG	TSS1500;5'UTR;5'UTR;5'UTR;5'UTR;5'UTR;5'UTR;5'UTR;5'UTR;5'UTR;5'UTR;5'UTR		1	216979952
cg03417411	7.47e-05	0.237709	NFIA-AS2;NFIA-AS2	Body;Body		1	61429608
cg03426174	9.14e-05	-0.116386	UBE3B;UBE3B	Body;Body		12	109967544
cg03445103	3.07e-06	0.312165	PTPRR;PTPRR;PTPRR;PTPRR;PTPRR	Body;Body;Body;Body;Body		12	71059542
cg03551667	2.25e-06	0.256461	MSI2;MSI2	Body;Body		17	55361912
cg03689146	6.8e-08	0.602981			Island	7	52341810
cg03726738	7.37e-05	0.129949	MYO16;MYO16	Body;Body		13	109788005
cg03997658	9.37e-05	0.210754	MLIP;MLIP	Body;Body		6	53964271
cg04017736	2.15e-05	0.174621				11	115827165
cg04044187	5.24e-05	0.16823				3	172571826
cg04188510	5.91e-05	0.268188	DOCK2	Body		5	169187197
cg04386642	4.62e-05	-0.13291			N_Shelf	20	59594954
cg04427323	6.51e-05	-0.139925				14	61705564
cg04519314	1.54e-05	0.247005	C10orf76	Body		10	103627963
cg04630517	7.97e-05	0.167332	ST18	5'UTR		8	53317062
cg04643650	1.01e-06	-0.223665				12	7008890
cg04738048	1.54e-05	0.20298	RPS6KA2	Body		6	167266222
cg05084668	3.14e-05	0.184339	ALG1L	5'UTR		3	125655381
cg05339114	8.42e-05	0.113318				10	5359688
cg05483473	4.28e-05	0.203144	TTC7B	Body		14	91244221
cg05545454	8.41e-05	0.231671			Island	6	167284353
cg05565114	9.27e-05	-0.103577	USP42	Body	N_Shelf	7	6189539
cg05975399	3.19e-05	0.187694				6	54147328
cg06102257	5.24e-05	-0.173657	NXN	Body		17	730054
cg06156059	1.47e-05	0.123245				14	67903955
cg06309960	1.03e-05	-0.290065	LOC101927178;PPP2R3C;PPP2R3C;PPP2R3C;PPP2R3C	Body;Body;Body;5'UTR;5'UTR		14	35579931
cg06340812	1.16e-05	-0.368726				6	134701631
cg06522412	3.48e-05	-0.150875			Island	11	123172742
cg06578117	7.02e-05	0.135835	SLC16A9	5'UTR		10	61444070
cg06691616	9.39e-05	0.168968				4	139531098
cg07006961	3.28e-05	0.141677	RHBDL2;RHBDL2	Body;Body		1	39364954
cg07338200	2.96e-05	0.154065	LINC00299	Body		2	8360098
cg07546334	8.75e-06	0.22066			S_Shelf	3	152557119
cg07624310	5.36e-05	0.213258			S_Shore	15	26235362
cg07658206	9.71e-06	0.113638	TMC3-AS1	Body		15	81720232
cg07663964	8.28e-05	-0.178449	NXN	Body	S_Shelf	17	716683
cg07774551	9.77e-05	-0.113639	FAM118A;FAM118A	Body;Body		22	45724922
cg07799223	7.37e-06	0.188035	ANO2;ANO2	Body;Body		12	5915737
cg07877097	5.95e-05	0.225636				6	169611960
cg07957037	2.03e-05	0.107788				3	158630319
cg08392911	1.57e-06	-0.226144	TLK1	5'UTR		2	172037939
cg08445599	5.79e-06	-0.128169	RPGRIP1	Body		14	21792030
cg08530041	6.44e-05	-0.130914	SLIT3	3'UTR		5	168093430
cg08552233	5.98e-06	0.145109	AMOTL2	TSS1500	S_Shore	3	134094537
cg08605453	1.06e-05	0.187737				1	90998827
cg08755703	3.17e-05	0.138785				16	54394989
cg08889687	8.79e-05	0.101784			N_Shore	3	110789300
cg08895932	6.4e-05	0.294265	LCE1C	5'UTR		1	152778580
cg09045360	1.4e-05	0.123425	WSCD1	Body		17	5990470
cg09072216	1.14e-05	0.154878	SPG20;SPG20;SPG20;SPG20	5'UTR;5'UTR;5'UTR;5'UTR	N_Shore	13	36919344
cg09147386	5.17e-06	0.289918			Island	13	53174199
cg09171763	6.46e-05	0.202977	NTRK2;NTRK2	Body;Body		9	87585529
cg09292081	2.04e-05	0.175975				14	52436541
cg09396850	5.26e-05	-0.161057	ATP11A;ATP11A	Body;Body		13	113400630
cg09681244	7.74e-05	0.168398				5	121636281
cg09732253	7.37e-05	0.142289				1	38999353
cg10024790	5.72e-05	0.125946				6	50061398
cg10028625	2.57e-06	-0.400193	ECT2	Body		3	172494364
cg10288158	8.35e-05	0.224007				3	110092213
cg10289305	6.75e-05	0.15381	PEX5L	Body		3	179604962
cg10656654	4.96e-05	0.220651				16	79298218
cg10697010	5.48e-05	0.154391			S_Shore	4	93104012
cg10957984	7.94e-05	0.104751	RAB43;RAB43;RAB43;RAB43;RAB43;RAB43;RAB43;RAB43;ISY1-RAB43	5'UTR;TSS1500;TSS1500;TSS1500;TSS1500;TSS200;1stExon;TSS1500;Body	S_Shore	3	128840989
cg11022093	6.2e-05	0.194615				2	58597564
cg11258982	2.45e-06	0.325601	PAWR	Body		12	80030118
cg11331216	4.77e-05	0.135026	ZMIZ1-AS1;ZMIZ1-AS1;ZMIZ1-AS1	Body;Body;Body		10	80763437
cg11907323	5.68e-07	0.131926				8	122685859
cg11975980	3.95e-06	0.292249	TINAG;TINAG	1stExon;5'UTR		6	54173316
cg12077223	3.76e-10	0.372615	SLCO2B1;SLCO2B1;SLCO2B1	Body;Body;Body		11	74879354
cg12197380	1.91e-05	0.130301			S_Shore	2	118984205
cg12485341	6.9e-05	0.102062				3	128653950
cg12763164	1.86e-05	-0.170006	LOC284930	Body		22	48179911
cg12895407	2.18e-05	0.137308	TENM2	Body		5	167129373
cg12920843	9.04e-05	0.212086				3	152541641
cg13055001	3.34e-05	0.121923	PPP1CA;PPP1CA;PPP1CA	TSS1500;TSS1500;TSS1500	S_Shore	11	67169813
cg13550702	2.77e-05	0.124354				6	123277681
cg13612583	5.74e-05	0.254421				9	81181836
cg13854642	6.76e-05	0.182778	EYA4;EYA4;EYA4;EYA4;EYA4	5'UTR;5'UTR;5'UTR;5'UTR;5'UTR		6	133595060
cg13876615	4.17e-05	0.171824				2	16999102
cg13916402	8.26e-05	0.198142				6	54380087
cg14301048	3.35e-06	0.220202	APOL6	TSS1500		22	36043070
cg14415833	6.05e-06	0.210754	2023-03-04	Body		2	217150663
cg14426836	4.55e-05	0.167717	CLEC2L	3'UTR		7	139229165
cg14515366	4.11e-05	0.155512				13	79820894
cg14617167	2.86e-05	-0.184518	PODXL2	Body		3	127383458
cg14626837	6.64e-05	-0.196776	LOC100129148;LUC7L2;LUC7L2;LUC7L2;C7orf55-LUC7L2;LOC100129148	Body;3'UTR;3'UTR;3'UTR;3'UTR;ExonBnd		7	139108111
cg14653988	7.89e-05	0.163231	ODZ2	Body		5	167171284
cg14783303	5.4e-05	-0.139816	SMYD3;SMYD3	Body;Body		1	246230074
cg15184326	2.46e-05	0.1945	PROX1;PROX1	3'UTR;3'UTR		1	214211938
cg15256219	2.69e-05	0.167437				8	101768327
cg15359173	2.57e-05	-0.294462	CPQ	Body		8	97962108
cg15374910	5.28e-05	-0.127469	TMPRSS6;TMPRSS6;TMPRSS6	Body;Body;Body		22	37483908
cg15568701	9.98e-05	-0.177397	TLK1;TLK1;TLK1	TSS1500;Body;Body		2	171924170
cg15592492	1.13e-05	-0.263605	SH3BP5;SH3BP5	Body;5'UTR		3	15314531
cg15803050	1.94e-05	0.142635			Island	13	53174042
cg15930219	4.83e-05	0.138034	PTGER3;PTGER3;PTGER3;PTGER3;PTGER3;PTGER3;PTGER3;PTGER3;PTGER3;PTGER3	Body;Body;Body;Body;Body;Body;Body;Body;Body;Body	N_Shore	1	71510804
cg15993920	3.73e-05	-0.118716	SH3BP5;SH3BP5	Body;5'UTR		3	15317661
cg16496631	9.33e-05	0.157146	LRRFIP1;LRRFIP1;LRRFIP1;LRRFIP1;LRRFIP1	Body;Body;Body;Body;Body		2	238670028
cg16542473	5.93e-05	0.122192				5	123424832
cg16577789	1.95e-05	0.12464	PRIMA1	3'UTR		14	94186558
cg16742090	1.86e-05	0.145515				16	55067650
cg17536666	1.19e-05	-0.191173				20	51117725
cg17544101	2.07e-05	-0.19145	LOC100129148	Body		7	139111210
cg17863263	8.66e-05	0.150023				15	48234955
cg17886488	2.42e-05	0.231421	FBXO15;FBXO15	Body;5'UTR		18	71804015
cg18230093	6.86e-05	0.168834				3	186323978
cg18237330	8.51e-05	0.140985	LOC283050;LOC283050;LOC283050	Body;Body;Body		10	80767136
cg18335740	3.91e-05	0.100773	SLC25A15	TSS200	N_Shore	13	41363409
cg18499027	9.01e-05	0.104312	C7orf55-LUC7L2;LUC7L2;LUC7L2;LUC7L2	Body;Body;Body;Body		7	139100981
cg18533525	1.07e-05	0.163621				1	217581184
cg18963377	8.46e-05	0.208501	RPS6KA2-AS1	TSS1500	S_Shore	6	167316609
cg19260547	8.11e-05	0.13348				12	89351310
cg19327137	3.35e-05	-0.120301	VPS41;VPS41	Body;Body		7	38886074
cg19593660	8.28e-05	0.169733	FLJ43860	Body		8	142483022
cg19618807	2.02e-05	0.105159				12	14217297
cg19903294	3.03e-05	0.234016				6	130996455
cg20129610	1.57e-05	-0.17158	SLC39A11;SLC39A11	Body;Body		17	70931380
cg20242427	1.97e-06	-0.163123	DAK	3'UTR		11	61115736
cg20304210	1.53e-05	-0.100069			Island	11	119455551
cg20354324	1.18e-05	0.143688				12	88786958
cg20592390	7.53e-06	-0.142661	NXN	Body		17	719639
cg20692262	6.39e-05	-0.137473	BMP2K;BMP2K	Body;Body		4	79780759
cg20908276	6.2e-05	-0.228262				14	106134542
cg21185355	8.73e-05	-0.174427	ULK4	Body		3	41975014
cg21242061	1.93e-05	-0.168848	FARS2	Body		6	5402952
cg21487631	7.63e-05	-0.167615	AK5;AK5	Body;Body		1	78006163
cg21523688	3.33e-05	0.120188	SORD	Body	S_Shelf	15	45319037
cg22000999	1.17e-05	-0.106621	CA10;CA10;CA10	Body;Body;Body		17	49927748
cg22052629	7.79e-05	0.211696				6	50060598
cg22173510	9.95e-05	-0.126112	NXN	Body		17	753400
cg22196649	7.9e-05	0.16416				8	101764485
cg22318624	6.08e-06	0.186191	LOC102723833;LOC102723833;USH2A	TSS200;TSS200;Body		1	216245759
cg22648182	2.57e-05	-0.122854			Island	5	1663755
cg22672403	2.88e-05	0.163509				5	39730454
cg23092164	7.83e-05	0.143639				16	54465149
cg23160566	8.91e-05	0.137857				10	19207499
cg23324731	6.04e-05	0.247443	CERKL;CERKL;CERKL;CERKL;CERKL;CERKL;CERKL	Body;Body;Body;Body;Body;Body;Body		2	182410332
cg23450687	4.38e-06	0.162672				3	107082769
cg23524298	4.04e-05	0.139736	MNAT1;MNAT1	Body;Body		14	61216771
cg23990124	1.31e-05	-0.209692			N_Shelf	7	63639860
cg24071726	6.12e-05	-0.120015	LOC440925;SP5	TSS200;TSS1500	Island	2	171571151
cg24136671	4.63e-06	-0.25103				14	104834425
cg24150631	9.56e-05	0.119756	DRD2;DRD2	Body;Body		11	113281553
cg24268495	3.47e-05	-0.25416				18	76497986
cg24524352	8.18e-05	-0.202324	ANKRD20B	TSS200	Island	2	95522876
cg24757001	3.05e-05	0.153238			S_Shelf	19	54714774
cg24976037	9.54e-05	0.197547	MLIP;MLIP	Body;Body		6	54101786
cg25124433	3.56e-05	0.166716	KRT20	1stExon		17	39041110
cg25243581	6.38e-05	0.111082	LRCH3;LRCH3	ExonBnd;Body		3	197562676
cg25470561	5.28e-05	-0.140287	CTSW	TSS1500		11	65646656
cg25536853	2.04e-06	-0.196818	CSMD1	Body		8	2964855
cg25538000	4.58e-05	0.220957				6	54296841
cg26097113	2.83e-05	0.14384	CADPS;CADPS;CADPS	Body;Body;Body		3	62573728
cg26317209	2.82e-05	-0.175501	LRCOL1	TSS200	S_Shore	12	133187136
cg26433333	3.9e-05	-0.191268				5	78842844
cg26510019	9.64e-05	-0.145733	EIF4A2;SNORA4	Body;Body	S_Shelf	3	186505515
cg26948155	8.16e-05	0.225724	LOC101928567	TSS1500		17	15721514
cg27090087	1.13e-05	0.136682	TINAG	TSS1500		6	54172378
cg27142759	7.43e-05	-0.201392	SMYD3;SMYD3	Body;Body		1	246111539
cg27205259	2.91e-05	0.218472				9	1536731
cg27403388	2.4e-05	0.172018				2	222639321
cg27490960	3.09e-05	0.112006	RAF1;RAF1	ExonBnd;Body		3	12650823
cg27505217	7.17e-05	0.108577	PRUNE2;PRUNE2;PRUNE2;PRUNE2	Body;Body;Body;Body		9	79502354
